# Supplementary material for: Untargeted and Targeted LC-MS/MS Based Metabolomics Study on In Vitro Culture of Phaeoacremonium Species
Source: J Fungi (Basel). 2022 Jan 6;8(1):55. doi: 10.3390/jof8010055 (PMC8780456; doi:10.3390/jof8010055)
Supplement: Supplementary file 1 [file jof-08-00055-s001.zip]

Archive with 1 entries (1 files):
- jof-1501452-supplementary.pdf
